# Supplementary material for: Lentinan Reduces Transmission Efficiency of COVID-19 by Changing Aerodynamic Characteristic of Exhaled SARS-CoV-2 Aerosols in Golden Hamsters
Source: Microorganisms. 2025 Mar 5;13(3):597. doi: 10.3390/microorganisms13030597 (PMC11944727; doi:10.3390/microorganisms13030597)
Supplement: Supplementary file 1 [file microorganisms-13-00597-s001.zip]

Archive with 1 entries (1 files):
- microorganisms-3469645-supplementary.pdf
